# Supplementary material for: Gymnema Sylvestre Supplementation Restores Normoglycemia, Corrects Dyslipidemia, and Transcriptionally Modulates Pancreatic and Hepatic Gene Expression in Alloxan-Induced Hyperglycemic Rats
Source: Metabolites. 2023 Apr 4;13(4):516. doi: 10.3390/metabo13040516 (PMC10142569; doi:10.3390/metabo13040516)
Supplement: Supplementary file 1 [file metabolites-13-00516-s001.zip]

Archive with 1 entries (1 files):
- metabolites-2122448-supplementary.pdf
